# Supplementary material for: Immune Status and Hepatic Antioxidant Capacity of Gilthead Seabream Sparus aurata Juveniles Fed Yeast and Microalga Derived β-glucans
Source: Mar Drugs. 2021 Nov 23;19(12):653. doi: 10.3390/md19120653 (PMC8704051; doi:10.3390/md19120653)
Supplement: Supplementary file 1 [file marinedrugs-19-00653-s001.zip]

Archive with 1 entries (1 files):
- Reis et al_2021_suplemmentary material_Final version_15112021.pdf
